# Supplementary material for: Integrative Mendelian Randomization and Multiomics Analysis Identifies CAF‐Derived Complement Factor B as a Prognostic Biomarker and Therapeutic Vulnerability in Breast Cancer
Source: Hum Mutat. 2026 May 13;2026:2179334. doi: 10.1155/humu/2179334 (PMC13172609; doi:10.1155/humu/2179334)
Supplement: Supplementary file 1 — Supporting Information Additional supporting information can be found online in the Supporting Information section. Table S1: Detailed information of SNPs used in Mendelian randomization analysis and parameters for single‐cell analysis. Table S2: Marker gene lists for cell type annotation. Table S3: Molecular docking parameters and binding affinity details. Table S4: Criteria for statistical test selection and methodological justification. [file HUMU-2026-2179334-s001.xlsx]

## Sheet: Table S1 - QC Parameters
Supplementary Table S1. Quality Control and Data Processing Parameters
Analysis Type	Parameter	Value/Criteria	Software/Reference
Mendelian Randomization	cis-pQTL distance	±1 Mb from TSS	TwoSampleMR
	GWAS significance	P < 5×10⁻⁸
	LD pruning r²	< 0.001
	LD window	10,000 kb
	F-statistic threshold	> 10
	Bonferroni threshold	P < 1.02×10⁻⁵
Single-cell RNA-seq	Min genes/cell	200	Seurat v4.3.0
	Max genes/cell	6,000
	Max mito %	15%
	Normalization	LogNormalize (scale=10,000)
	HVG count	2,000
	PCA dimensions	30
	Clustering resolution	0.5
	DEG threshold (P)	< 0.05 (adjusted)
	DEG threshold (FC)	|log₂FC| > 0.25
Bulk RNA-seq	Normalization	TPM → log₂(TPM+1)	limma-voom
	DEG threshold (P)	FDR < 0.05
	DEG threshold (FC)	|log₂FC| > 1.0
	GSEA significance	|NES| > 1.5, P < 0.05, FDR < 0.25	clusterProfiler
CIBERSORT	Permutations	1,000	CIBERSORT
	Significance threshold	P < 0.05
Molecular Docking	Exhaustiveness	32	AutoDock Vina
	Binding affinity cutoff	< -7.0 kcal/mol
	Protein structure	PDB: 2OK5 (1.9 Å)

## Sheet: Table S2 - Cell Markers
Supplementary Table S2. Cell Type Marker Genes for Single-Cell Annotation
Cell Type	Marker Genes	Reference
Epithelial cells	EPCAM, KRT18, KRT19	Wu et al., 2021
Cancer cells	EPCAM⁺ with CNV signature	Wu et al., 2021
Fibroblasts	COL1A1, DCN, FAP, PDGFRA	Wu et al., 2021
T cells	CD3D, CD3E, CD2	Wu et al., 2021
CD8+ T cells	CD8A, CD8B, GZMK	Wu et al., 2021
CD4+ T cells	CD4, IL7R	Wu et al., 2021
Regulatory T cells	FOXP3, IL2RA, CTLA4	Wu et al., 2021
Cycling T cells	MKI67, TOP2A, CDK1	Wu et al., 2021
B cells	CD79A, MS4A1, CD19	Wu et al., 2021
Myeloid cells	CD68, LYZ, CD14	Wu et al., 2021
Macrophages	CD68, CD163, MSR1	Wu et al., 2021
Dendritic cells	CD1C, CLEC9A, FCER1A	Wu et al., 2021
Endothelial cells	PECAM1, VWF, CDH5	Wu et al., 2021
PVL/Myoepithelial	ACTA2, TAGLN, MYL9	Wu et al., 2021

## Sheet: Table S3 - Docking Params
Supplementary Table S3. Molecular Docking Parameters and Settings
Parameter	Value	Description
Protein Structure	PDB: 2OK5	Human complement factor B serine protease domain
Resolution	1.9 Å	X-ray crystallography
Receptor Preparation
Water removal	Yes	Remove crystallographic water molecules
Polar hydrogens	Added	Required for hydrogen bonding
Charges	Gasteiger	Partial atomic charges
Non-polar hydrogens	Merged	Reduce computational complexity
Grid Box Center (x,y,z)	See individual ligands	Centered on active site
Grid Box Size	20×20×20 Å	Covers binding pocket
Ligand Preparation
Source	PubChem	SDF format
Format conversion	OpenBabel	PDBQT format
Energy minimization	Yes	MMFF94 force field
Docking Parameters
Software	AutoDock Vina	Version 1.2.0
Exhaustiveness	32	Search thoroughness
Number of modes	9	Output conformations
Energy range	3 kcal/mol	Maximum energy difference
Binding Criteria
Favorable binding	< -7.0 kcal/mol	Good binding affinity
Strong binding	< -9.0 kcal/mol	Excellent binding affinity

## Sheet: Table S4 - Statistics
Supplementary Table S4. Statistical Methods Selection Criteria
Data Type	Condition	Method	Application
Two-group continuous	Normal, equal variance	Student's t-test	Gene expression comparison
	Non-normal or unequal variance	Wilcoxon rank-sum test	Immune scores, TIDE scores
Multi-group continuous	Any distribution	Kruskal-Wallis test	Expression across stages
	Post-hoc comparison	Dunn's test	Pairwise comparisons
Categorical variables	Expected count ≥ 5	Chi-square test	Clinical feature association
	Expected count < 5	Fisher's exact test	Rare events
Correlation	Any distribution	Spearman's rank correlation	All correlation analyses
Survival analysis	Time-to-event	Kaplan-Meier + log-rank	Overall survival curves
	Prognostic factors	Cox proportional hazards	Univariate and multivariate
Multiple testing	Exploratory	Benjamini-Hochberg (FDR)	Differential expression
	Confirmatory	Bonferroni	MR screening
